# Supplementary material for: Unveiling the Nutritional Quality of Terrestrial Animal Source Foods by Species and Characteristics of Livestock Systems
Source: Nutrients. 2024 Oct 2;16(19):3346. doi: 10.3390/nu16193346 (PMC11478523; doi:10.3390/nu16193346)
Supplement: Supplementary file 1 [file nutrients-16-03346-s001.zip]

Archive with 1 entries (1 files):
- nutrients-3162492-supplementary.pdf
